# Supplementary material for: Evolutionary history of two evergreen Rhododendron species as revealed by chromosome-level genome assembly
Source: Front Plant Sci. 2023 Mar 21;14:1123707. doi: 10.3389/fpls.2023.1123707 (PMC10070854; doi:10.3389/fpls.2023.1123707)
Supplement: Supplementary file 12 [file DataSheet_1.xlsx]

## Sheet: Supplementary Table 1
Supplementary Table 1. The comparison of genome assembly and annotation for five already and two newly sequenced Rhododendron species in this study
Feature	R. delavayi	R. williamsianum	R. simsii	R. ovatum	R. griersonianum	R. delavayi (this stusy)	R. irroratum (this study)
Genome Survey	-	-
Estimate genome size (Mbp)	∼697–717	-	525	529	750	647 (K-mer)	597 (K-mer); 730 (flow cytometry)
repeat content	-		0.5509	-	-	0.656	0.6275
heterozygosity	0.9–1.1%		~1.78%	0.0155	-	~1.1%	~1.55%
Assembly		-
Assembled genome size (Mb)	695	532.1	528.6	549	677	662. 80	701.62
Contig No.	209, 969	-	911	-	-	216	1549
Contig N50(bp)	61, 801	-	2234511	1241000	34 M	11000000	695292
Scaffold No.	193091	11985	552	-		23	1453
Scaffold N50(bp)	637826	218828	36350743	41000000	53000000	54547292	51021190
Chromosome-scale length (bp)	-	368,385,547 (69%)	481,946,564 (91.17%)	-	-	659,801,287 (99.56%)	652,297,987 (92.96%)
Complete BUSCOs	0.928	-	0.9368	0.961	0.931	0.974	0.968
LAI index			18.1	18.32	21.29	11.17	13.72
Annotation
Repeat content	0.5177	-	-	0.447	0.57	0.51	0.4771
Predicted protein coding genes	32938	23559	32999	43623	38 280	40671	49421
Average gene length(bp)	4434.22	4628	5089.22	-	-	4709	4323
Average coding sequence length(bp)	1153.21	-	1288.73	-	-	1195	1096
Average exons per mRNA	4.62	5.68	5	-	-	5.47	4.7
Annotated (%)	-	0.9644	-	-	-	0.9219	0.8892
Complete BUSCOs	-	-	-	-	-	0.909	0.889
Short lines (-) indicated that data were not shown in the original articles.The assembly and annotation of chloroplast genome and mitochondrial genome were not included.

## Sheet: Supplementary Table 2
Supplementary Table 2. Statistics of 1 cell nanopore sequencing data for R.delavayi and 17 cells of single-molecule real-time (SMRT) sequencing data for R.irroratum
Summary of Nanopore sequencing
Cell No.		Total bases (bp)	Reads No.	Mean read length (bp)	N50 read length (bp)
1		54995144564	3324686	16541	23267
Summary of PacBio sequencing
Cell No.		Subreads Total Bases (bp)	Subeads No.	Subreads mean length	Subreads N50 length
1		2292541470	258540	8867.26	13565
2	5257575662	5257575662	842621	6239.55	10905
3	4454307527	4454307527	718906	6195.95	10855
4	3212122248	3212122248	385983	8321.93	12334
5	5056906060	5056906060	795887	6353.8	11026
6	3858489116	3858489116	482151	8002.66	12303
7	5425565820	5425565820	683600	7936.76	12574
8	3249645536	3249645536	390103	8330.22	12700
9	2997747173	2997747173	368673	8131.18	12540
10	4487958404	4487958404	501625	8946.84	12644
11	3782154798	3782154798	469182	8061.17	12497
12	5335832720	5335832720	935271	5705.12	10483
13	4266851034	4266851034	523511	8150.45	12678
14	1664815984	1664815984	182036	9145.53	13684
15	4896670038	4896670038	763426	6414.07	10942
16	5719037557	5719037557	684421	8356.02	12656
17	5519344599	5519344599	743808	7420.39	12166
Total	71477565746	71477565746	9729744	7681.11(mean)	12150(mean)

## Sheet: Supplementary Table 3
Supplementary Table 3. Statistics of transcriptom sequencing data for R. irroratum
Samples	Read Number	Base Number	GC Content	%≥Q30
Flower-1	24860153	7405719718	0.478	0.9318
Flower-2	24572150	7318631426	0.4746	0.9296
Flower-3	22462781	6703783624	0.4749	0.9323
Leaf-1	20783169	6203205080	0.4849	0.9316
Leaf-2	25474136	7593314198	0.4795	0.9313
Leaf-3	22818883	6811100212	0.4713	0.9305
PacBio Iso-seq sequencing data
Samples	cDNA size	SMRT Cells	Clean data (G)	Number of polished high-quality isoforms
Flower Buds&&Leaf	1-6K	1	20.56	21499

## Sheet: Supplementary Table 4
Supplementary Table 4. Statistics of the different versions of genome assembly
Assembled Versions	Strategy	Sequence Number	N50 (Kb)	Assembly size (Mb)	Gene completeness
R. irroratum
v0.1	Falcon/Falcon-unzip	2751	596.16	853.63	NA
v0.2	CANU	10813	209	1160	NA
v0.3	Corrected by CANU+ WTDBG	5758	307.62	646.12	NA
v0.4	Corrected by CANU+SMARTdenovo	6362	201.95	771.63	NA
v1.0	v0.1+Purge Haplotigs	1549	695.29	700.47	NA
v1.1	v1.0+SSPACE-LongRead+Hi-C+pilon	1413 (13 pseudochromosomes + 1400 unplaced contigs)	51021.2	701.62	0.974
R. delavayi
v0.1	Corrected by NextDenovo + SMARTdenovo	892	1900	765	NA
v0.2	Corrected by NextDenovo + WTDBG2	938	500	790	NA
v0.3	NextDenovo	216	11000	690.1	NA
v1.0	V0.3 + pilon + Hi-C + LR_Gapcloser×2 +Nextpolish×3 + Redundans	23 (13 pseudochromosomes + 10 unplaced contigs)	54547.3	662.8	0.968

## Sheet: Supplementary Table 5
Supplementary Table 5. Plant genomes used for comparative genomics investigation
Species	Assembled Size(Mb)	Assembled level	Scaffold N50 (bp)	Version	References (DOI)	Download Websites
Arabidopsis thaliana(Rosid)	119.7	Chr	23459830	TAIR10	Michael, T. P., Jupe, F., Bemm, F., Motley, S. T., Sandoval, J. P., Lanz, C., et al. (2018). High contiguity Arabidopsis thaliana genome assembly with a single nanopore flow cell. Nat. Commun. 9, 541. doi: 10.1038/s41467-018-03016-2	https://www.arabidopsis.org/, TAIR10
Theobroma cacao(Rosid)	346	Chr	5000000	v2.1	pre-release	https://phytozome-next.jgi.doe.gov/
Vitis vinifera(Basal rosid )	487	Chr	2070000	v2.1	The French–Italian Public Consortium for Grapevine Genome Characterization. (2007). The grapevine genome sequence suggests ancestral hexaploidization in major angiosperm phyla. Nature 449, 463-467. doi: 10.1038/nature06148	https://phytozome-next.jgi.doe.gov/
Rosa chinensis (Rosid)	512	Chr	—	Genome v1.0	Hibrand Saint-Oyant, L., Ruttink, T., Hamama, L., Kirov, I., Lakhwani, D., Zhou, N. N., et al. (2018). A high-quality genome sequence of Rosa chinensis to elucidate ornamental traits. Nat. Plants 4, 473-484. doi: 10.1038/s41477-018-0166-1	https://www.rosaceae.org/
Solanum lycopersicum(Asterid)	782.52	Chr	—	SL4.0	Hosmani, P. S., Flores-Gonzalez, M., van de Geest, H., Maumus, F., Bakker, L. V., et al. (2019). An improved de novo assembly and annotation of the tomato reference genome using single-molecule sequencing, Hi-C proximity ligation and optical maps. bioRxiv. doi: https://doi.org/10.1101/767764	https://solgenomics.net/organism/Solanum_lycopersicum/genome
Solanum tuberosum(Asterid)	727	Chr	—	PGSC v4.03	The Potato Genome Sequencing Consortium, Xu, X., Pa, S., Cheng, S., Zhang, B., Mu, D., et al. (2011). Genome sequence and analysis of the tuber crop potato. Nature 475, 189-195, doi: 10.1038/nature10158	https://phytozome-next.jgi.doe.gov/
Actinidia chinensis(Asterid)	616.1	Chr	646786	Hongyang_genome_v2.0	Huang, S., Ding, J., Deng, D., Tang, W., Sun, H., Liu, D., et al. (2013). Draft genome of the kiwifruit Actinidia chinensis. Nat. Commun. 4, 2640. doi: 10.1038/ncomms3640	http://kir.atcgn.com/
Diospyros oleifera(Asterid)	945.63	Chr	3359874	—	Suo Y, Sun, P., Cheng, H., Han, W., Diao, S., Li, H., et al. (2020). A high-quality chromosomal genome assembly of Diospyros oleifera Cheng. Gigascience 9:giz164, doi: 10.1093/gigascience/giz164	http://gigadb.org/dataset/100687
Rhododendron delavayi(Asterid)	695	Chr	55000000	v1.0	This study	http://gigadb.org/dataset/100331
Rhododendron irroratum(Asterid)	701.62	Chr	51021190	v1.1	This study
Rhododendron williamsianum(Asterid)	532.1	Chr	218828	—	Soza, V. L., Lindsley, D., Waalkes, A., Ramage, E., Patwardhan, R. P., Burton, J. N., et al. (2019). The Rhododendron genome and chromosomal organization provide Insight into shared whole-genome duplications across the Heath Family (Ericaceae). Genome Biol. Evol. 11, 3353-3371. doi: 10.1093/gbe/evz245	https://www.ncbi.nlm.nih.gov/genome/86291?genome_assembly_id=748987
Rhododendron ovatum(Asterid)	529	Chr	41000000	—	Wang, X., Gao, Y., Wu, X., Wen, X., Li, D., Zhou, H., et al. (2021). High-quality evergreen azalea genome reveals tandem duplication-facilitated low-altitude adaptability and floral scent evolution. Plant Biotechnol. J. 19, 2544-2560. doi: 10.1111/pbi.13680	http://bioinfor.kib.ac.cn/RPGD/index.html
Rhododendron simsii (Asterid)	528.6	Chr	36350743	ASM1428224v1	Yang, F., Nie, S., Liu, H., Shi, T., Tian, X., Zhou, S., et al. (2020). Chromosome-level genome assembly of a parent species of widely cultivated azaleas. Nat. Commun. 11:5269. doi: 10.1038/s41467-020-18771-4	https://ftp.ncbi.nlm.nih.gov/genomes/all/GCA/014/282/245/GCA_014282245.1_ASM1428224v1/
Camellia sinensis(Asterid)	2940	Chr	—	CSS	Xia, E., Li, F., Tong, W., Li, P., Wu, Q., Zhao, H., et al. (2019). Tea plant information archive: a comprehensive genomics and bioinformatics platform for tea plant. Plant Biotechnol. J. 17, 1938-1953. doi: 10.1111/pbi.13111 Xia, E., Tong, W., Hou, Y., An, Y., Chen, L., Wu, Q., et al. (2020). The reference genome of tea plant and resequencing of 81 diverse accessions provide insights into its ge…	http://tpia.teaplant.org/index.html
Coffea canephora(Asterid)	580	Chr	1261000	v.1	Denoeud, F., Carretero-Paulet, L., Dereeper, A., Droc, G., Guyot, R., Pietrella, M., et al. (2014). The coffee genome provides insight into the convergent evolution of caffeine biosynthesis. Science 345, 1181-1184. doi: 10.1126/science.1255274	http://coffee-genome.org/coffeacanephora
Aquilegia coerulea(Early-diverging eudicotyledons)	306.5	Chr	4000000	v3.1	Filiault, D. L., Ballerini, E. S., Mandáková, T., Akö, G., Derieg, N. J., Schmutz, J., et al. (2018). The Aquilegia genome provides insight into adaptive radiation and reveals an extraordinarily polymorphic chromosome with a unique history. Elife 7, e36426. doi: 10.7554/eLife.36426	https://phytozome-next.jgi.doe.gov/
Oryza sativa (R498)(Monocot)	390.3	Chr	—	R498_IGDBv3	Du, H., Yu, Y., Ma, Y., Gao, Q., Cao, Y., Chen, Z., et al. (2017). Sequencing and de novo assembly of a near complete indica rice genome. Nat. Commun. 8, 15324. doi: 10.1038/ncomms15324	http://mbkbase.org/R498/
Ananas comosus(Monocot)	382	Chr	11800000	v3.0	Ming, R., VanBuren, R., Wai, C. M., Tang, H., Schatz, M. C., Bowers, J, E., et al. (2015). The pineapple genome and the evolution of CAM photosynthesis. Nat. Genet. 47, 1435-1442. doi: 10.1038/ng.3435	https://phytozome-next.jgi.doe.gov/
Amborella trichopoda(basal Angiosperms)	706	Scaffold	4900000	v1.0（Phytozome v13）	Amborella Genome Project (2013). The Amborella genome and the evolution of flowering plants. Science 342, 1241089. doi: 10.1126/science.1241089	https://phytozome-next.jgi.doe.gov/
Short lines (-) indicate data were not shown in the original articles.

## Sheet: Supplementary Table 6
Supplementary Table 6. Evaluation of genome assembly by remapping genomic and RNA-seq data to the final assembly
Species	Data set	Mapping rate（%）	Coverage rate（%）
R. irroratum	PacBio	92.11	99.98
	pair-end	98.27	99.99
	Iso-seq	91.98	-
R. delavayi	Illumina	0.988	0.989
	ONT	0.971	0.9996

## Sheet: Supplementary Table 7
Supplementary Table 7. Evaluation of the genome assembly using Benchmarking Universal Single-Copy Orthologs (BUSCO)
BUSCO assessment results a	Number of BUSCOs (Percentage %) for R. delavayi	Number of BUSCOs (Percentage %) for R. irroratum
Complete BUSCOs b	2264 (97.4%)	2251 (96.8%)
Complete and single-copy BUSCOs	2116 (91.0%)	1982 (85.2%)
Complete and duplicated BUSCOs c	148 (6.4%)	269 (11.6%)
Fragmented BUSCOs d	14 (0.6%)	20 (0.9%)
Missing BUSCOs	48 (2.0%)	55 (2.3%)
Total BUSCO groups searched	2326	2326
a The lineage dataset is eudicots_odb10 (number of BUSCOs: 2326).
b 'Complete BUSCOs': The length of aligned sequences of orthologs is over 95% of BUSCO group's mean length.
c 'Complete Duplicated BUSCOs': Multiple copies of complete BUSCOs.
d 'Fragmented BUSCOs': The BUSCOs meet the 'expected-score' cut-off, but not complete.

## Sheet: Supplementary Table 8
Supplementary Table 8. Summary of repeat elements in the R. delavayi and R. irroratum genome
Type	R. delavayi		R. irroratum
	Length/bp	Percent(%) in assembled genome	Length/bp	Percent(%) in Genome
DNA Transposons	16287888	2.45	14059699	2
LINE	12751616	1.92	12220133	1.74
SINE	4265899	0.64	2581621	0.37
LTR	253290952	38.15	229969396	32.78
Unclassified/Unknown	41119438	6.19	67468733	9.62
Satellite	326082	0.05	186121	0.03
Low complexity	1460653	0.22	1499497	0.21
Simple repeats	7500178	1.13	7719838	1.1
Total	338931006	51.04	334767635	47.71

## Sheet: Supplementary Table 9
Supplementary Table 9. Summary of annotated protein coding genes
Annotation features	R. delavayi	R. irroratum
Number of genes	40671	49421
Number of exons	253865	234234
Number of mRNAs	46348	49421
Number of CDSs	46348	49421
Average gene length (bp)	4707	4323
Average CDS length (bp)	1195	1096
Average exons per mRNA	5.5	4.7
Average exon length (bp)	247	231
Average intron length (bp)	824	863

## Sheet: Supplementary Table 10
Supplementary Table 10. Summary of functional annotation of predicted protein-coding genes
Databases	R. delavayi		R. irroratum
	Annotated Number	Annotated Percent (%)	Annotated Number	Annotated Percent (%)
NR	31016	0.7606	39246	0.7941
Swiss_Prot	21875	0.5364	30091	0.6089
A.thaliana	26182	0.642	34066	0.6893
GO	14472	0.3549	15758	0.3189
KEGG	13769	0.3376	15289	0.3094
eggNOG	29310	0.7187	31135	0.6299
COG	31225	0.7657	34051	0.689
Annotated	37596	0.9219	43946	0.8892
Total genes	40780		49421

[truncated: 11 more sheets: Supplementary Table 11, Supplementary Table 12, Supplementary Table 13, Supplementary Table 14, Supplementary Table 15, Supplementary Table 16, Supplementary Table 17, Supplementary Table 18, Supplementary Table 19, Supplementary Table 20, Supplementary Table 21]
